# Supplementary material for: Metabolic Network-Based Identification and Prioritization of Anticancer Targets Based on Expression Data in Hepatocellular Carcinoma
Source: Front Physiol. 2018 Jul 17;9:916. doi: 10.3389/fphys.2018.00916 (PMC6056771; doi:10.3389/fphys.2018.00916)
Supplement: Supplementary file 1 [file Data_Sheet_1.ZIP]

Archive with 5 entries (5 files):
- supplementary File 5.xlsx
- Supplementary File 1.xlsx
- Supplementary File 2.xlsx
- Supplementary File 3.mat
- supplementary File 4.xlsx
