# Supplementary material for: Metabolic Network-Based Identification and Prioritization of Anticancer Targets Based on Expression Data in Hepatocellular Carcinoma
Source: Front Physiol. 2018 Jul 17;9:916. doi: 10.3389/fphys.2018.00916 (PMC6056771; doi:10.3389/fphys.2018.00916)
Supplement: Supplementary file 1 [file Data_Sheet_1.ZIP › Supplementary File 1.xlsx]

## Sheet: TASKS
	ID	DESCRIPTION	SHOULD FAIL	IN	IN LB	IN UB	OUT	OUT LB	OUT UB	EQU	EQU LB	EQU UB	CHANGED RXN	CHANGED LB	CHANGED UB	PRINT FLUX	COMMENTS
# "Growth on Ham's media" just for cancer state
#	ER: Energy and redox; IC: Internal conversions; SU: Substrate utilization; BS: Biosynthesis of products; GR: Growth
#	Rephosphorylation of nucleoside triphosphates
	ER	Aerobic rephosphorylation of ATP from glucose		O2[s];glucose[s]			H2O[s];CO2[s]			ATP[c] + H2O[c] => ADP[c] + Pi[c]	1
	ER	Aerobic rephosphorylation of GTP		O2[s];glucose[s]			H2O[s];CO2[s]			GTP[c] + H2O[c] => GDP[c] + Pi[c]	1
	ER	Aerobic rephosphorylation of CTP		O2[s];glucose[s]			H2O[s];CO2[s]			CTP[c] + H2O[c] => CDP[c] + Pi[c]	1
	ER	Aerobic rephosphorylation of UTP		O2[s];glucose[s]			H2O[s];CO2[s]			UTP[c] + H2O[c] => UDP[c] + Pi[c]	1
#	De novo synthesis of nucleotides
	BS	ATP de novo synthesis		O2[s];glucose[s];NH3[s];Pi[s]			H2O[s];CO2[s]			ATP[c] + H2O[c] <=> ADP[c] + Pi[c]
							ATP[c]	1
	BS	CTP de novo synthesis		O2[s];glucose[s];NH3[s];Pi[s]			H2O[s];CO2[s]			ATP[c] + H2O[c] <=> ADP[c] + Pi[c]
							CTP[c]	1
	BS	GTP de novo synthesis		O2[s];glucose[s];NH3[s];Pi[s]			H2O[s];CO2[s]			ATP[c] + H2O[c] <=> ADP[c] + Pi[c]
							GTP[c]	1
	BS	UTP de novo synthesis		O2[s];glucose[s];NH3[s];Pi[s]			H2O[s];CO2[s]			ATP[c] + H2O[c] <=> ADP[c] + Pi[c]
							UTP[c]	1
	BS	dATP de novo synthesis		O2[s];glucose[s];NH3[s];Pi[s]			H2O[s];CO2[s]			ATP[c] + H2O[c] <=> ADP[c] + Pi[c]
							dATP[c]	1
	BS	dCTP de novo synthesis		O2[s];glucose[s];NH3[s];Pi[s]			H2O[s];CO2[s]			ATP[c] + H2O[c] <=> ADP[c] + Pi[c]
							dCTP[c]	1
	BS	dGTP de novo synthesis		O2[s];glucose[s];NH3[s];Pi[s]			H2O[s];CO2[s]			ATP[c] + H2O[c] <=> ADP[c] + Pi[c]
							dGTP[c]	1
	BS	dTTP de novo synthesis		O2[s];glucose[s];NH3[s];Pi[s]			H2O[s];CO2[s]			ATP[c] + H2O[c] <=> ADP[c] + Pi[c]
							dTTP[c]	1
#	Uptake of essential amino acids
	SU	Histidine uptake		histidine[s]	1	1	histidine[c]	1
	SU	Isoleucine uptake		isoleucine[s]	1	1	isoleucine[c]	1
	SU	Leucine uptake		leucine[s]	1	1	leucine[c]	1
	SU	Lysine uptake		lysine[s]	1	1	lysine[c]	1
	SU	Methionine uptake		methionine[s]	1	1	methionine[c]	1
	SU	Phenylalanine uptake		phenylalanine[s]	1	1	phenylalanine[c]	1
	SU	Threonine uptake		threonine[s]	1	1	threonine[c]	1
	SU	Tryptophan uptake		tryptophan[s]	1	1	tryptophan[c]	1
	SU	Valine uptake		valine[s]	1	1	valine[c]	1
#	De novo synthesis of key intermediates
	IC	Glycerate 3-phosphate de novo synthesis		O2[s];glucose[s];Pi[s]			3-phospho-D-glycerate[c]	1
							CO2[s];H2O[s]
	IC	Mitochondrial acetyl-CoA de novo synthesis		O2[s];glucose[s]			CO2[s];H2O[s]			acetyl-CoA[m] => CoA[m]	1
	IC	Mitochondrial AKG de novo synthesis		O2[s];glucose[s]			AKG[m]	1
							CO2[s];H2O[s]
	IC	Erythrose 4-phosphate de novo synthesis		O2[s];glucose[s];Pi[s]			erythrose-4-phosphate[c]	1
							CO2[s];H2O[s]
	IC	Fructose 6-phosphate de novo synthesis		O2[s];glucose[s];Pi[s]			fructose-6-phosphate[c]	1
							CO2[s];H2O[s]
	IC	Glyceraldehyde 3-phosphate de novo synthesis		O2[s];glucose[s];Pi[s]			GAP[c]	1
							CO2[s];H2O[s]
	IC	Glucose 6-phosphate de novo synthesis		O2[s];glucose[s];Pi[s]			glucose-6-phosphate[c]	1
							CO2[s];H2O[s]
	IC	Mitochondrial oxaloacetate de novo synthesis		O2[s];glucose[s];Pi[s]			OAA[m]	1
							CO2[s];H2O[s]
	IC	Phosphoenolpyruvate de novo synthesis		O2[s];glucose[s];Pi[s]			PEP[c]	1
							CO2[s];H2O[s]
	IC	Pyruvate de novo synthesis		O2[s];glucose[s];Pi[s]			pyruvate[c]	1
							CO2[s];H2O[s]
	IC	Ribose 5-phosphate de novo synthesis		O2[s];glucose[s];Pi[s]			ribose-5-phosphate[c]	1
							CO2[s];H2O[s]
	IC	Mitochondrial succinyl-CoA de novo synthesis		O2[s];glucose[s];Pi[s]			CO2[s];H2O[s]			succinyl-CoA[m] => CoA[m]	1
#	De novo synthesis of other compounds
	BS	Cholesterol de novo synthesis		O2[s];glucose[s]			cholesterol[c]	1
							CO2[s];H2O[s]
#	Protein turnover
	BS	Protein synthesis from AAs		O2[s];glucose[s];NH3[s];H2O[s]			albumin[c]	0.0001
				arginine[s];histidine[s];lysine[s];methionine[s];phenylalanine[s];tryptophan[s];tyrosine[s];alanine[s];glycine[s];serine[s];threonine[s];aspartate[s];glutamate[s];asparagine[s];glutamine[s];isoleucine[s];leucine[s];proline[s];valine[s];cysteine[s]			CO2[s];H2O[s];H2S[s];urate[s]
#	Electron transport chain and TCA
	ER	Oxidative phosphorylation		succinate[m];NADH[m];H+[m]	1	1	fumarate[m];NAD+[m]	1	1	ATP[m] + H2O[m] => ADP[m] + Pi[m]	1
				O2[s]			H2O[s]
	ER	Oxidative decarboxylation		pyruvate[m];NAD+[m];CoA[m]	1	1	acetyl-CoA[m];NADH[m];H+[m];CO2[s]	1	1
	ER	Krebs cycle NADH		acetyl-CoA[m];GDP[m];ubiquinone[m]	1	1	CoA[m];ubiquinol[m];GTP[m]	1	1
				NAD+[m]	3	3	NADH[m]	3	3
				Pi[m];H2O[s]			CO2[s];H+[c];H+[m]
	ER	Ubiquinol-to-proton		ubiquinol[m]	1	1	ubiquinone[m]	1	1
				O2[s];H+[m]			H2O[s]
							H+[c]	6
	ER	Ubiquinol-to-ATP		ubiquinol[m]	1	1	ubiquinone[m]	1	1	ATP[m] + H2O[m] => ADP[m] + Pi[m]	1
				O2[s];H+[m]			H2O[s];H+[m];H+[c]
#	Beta oxidation of fatty acids
	SU	Beta oxidation of saturated FA		stearate[s]	1	1	H2O[s];CO2[s]			ATP[c] + H2O[c] => ADP[c] + Pi[c]
				O2[s]
	SU	Beta oxidation of long-chain FA		12,15,18,21-tetracosatetraenoic acid[s]	1	1	H2O[s];CO2[s]
				O2[s]
	SU	Beta oxidation of odd-chain FA		margaric acid[s]	1	1	H2O[s];CO2[s]			ATP[c] + H2O[c] => ADP[c] + Pi[c]
				O2[s]
	SU	Beta oxidation of unsaturated fatty acid (n-9)		ximenic acid[s]	1	1	H2O[s];CO2[s]
				O2[s]
	SU	Beta oxidation of unsaturated fatty acid (n-6)		linoleate[s]	1	1	H2O[s];CO2[s]			ATP[c] + H2O[c] => ADP[c] + Pi[c]
				O2[s]
	SU	Uptake and beta oxidation of all NEFAs		NEFA blood pool in[s]	1	1	H2O[s];CO2[s]			ATP[c] + H2O[c] => ADP[c] + Pi[c]
				O2[s]
#	De novo synthesis of phospholipids
	SU	Choline uptake		choline[s]	1	1	choline[c]	1	1
	SU	Inositol uptake		inositol[s]	1	1	inositol[c]	1	1
	BS	Phosphatidylcholine de novo synthesis		choline[s];glucose[s];O2[s];NEFA blood pool in[s];Pi[s]			PC-LD pool[c]	1		ATP[c] + H2O[c] <=> ADP[c] + Pi[c]
							H2O[s];CO2[s]
	BS	Phosphatidylethanolamine de novo synthesis		ethanolamine[s];glucose[s];O2[s];NEFA blood pool in[s];Pi[s]			PE-LD pool[c]	1		ATP[c] + H2O[c] <=> ADP[c] + Pi[c]
							H2O[s];CO2[s]
	BS	Phosphatidylserine de novo synthesis		serine[s];glucose[s];O2[s];NEFA blood pool in[s];Pi[s]			PS-LD pool[c]	1		ATP[c] + H2O[c] <=> ADP[c] + Pi[c]
							H2O[s];CO2[s]
	BS	Phosphatidylinositol de novo synthesis		inositol[s];glucose[s];O2[s];NEFA blood pool in[s];Pi[s]			PI pool[c]	1		ATP[c] + H2O[c] <=> ADP[c] + Pi[c]
							H2O[s];CO2[s]
#	Vitamins and co-factors
	BS	Thiamin phosphorylation to TPP		thiamin[s];Pi[s];O2[s];H2O[s]			thiamin-PP[c]	1		ATP[c] + H2O[c] <=> ADP[c] + Pi[c]
							H2O[s]
	BS	Coenzyme A synthesis from pantothenate		pantothenate[s];cysteine[s];glucose[s];O2[s];H2O[s];Pi[s];NH3[s]			CoA[c]	1		ATP[c] + H2O[c] <=> ADP[c] + Pi[c]
							H2O[s];CO2[s]
	BS	FAD synthesis from riboflavin		O2[s];glucose[s];NH3[s];Pi[s];riboflavin[s]			FAD[c]	1
							H2O[s];CO2[s]
	BS	Heme biosynthesis		O2[s];NH3[s];glucose[s];Fe2+[s]			heme[c]	1		ATP[c] + H2O[c] <=> ADP[c] + Pi[c]
							H2O[s];CO2[s]
#	Growth
	GR	Growth on Ham's media		arginine[s]			H2O[s]
				histidine[s]			CO2[s]
				lysine[s]			urate[s]
				methionine[s]			H2S[s]
				phenylalanine[s]			biomass[x]	1
				tryptophan[s]
				tyrosine[s]
				alanine[s]
				glycine[s]
				serine[s]
				threonine[s]
				aspartate[s]
				glutamate[s]
				asparagine[s]
				glutamine[s]
				isoleucine[s]
				leucine[s]
				proline[s]
				valine[s]
				cysteine[s]
				thiamin[s]
				hypoxanthine[s]
				folate[s]
				biotin[s]
				pantothenate[s]
				choline[s]
				inositol[s]
				nicotinamide[s]
				pyridoxine[s]
				riboflavin[s]
				thymidine[s]
				aquacob(III)alamin[s]
				lipoic acid[s]
				glucose[s]
				sulfate[s]
				NEFA blood pool in[s]
				linoleate[s]
				linolenate[s]
				O2[s]
				H2O[s]
				retinoate[s]
				Fe2+[s]
				Pi[s]
				apocytochrome-C[c]		1e-05
				apoA1[c]		1e-05
				cofactors and vitamins[c]
