# Supplementary material for: Metabolic Network-Based Identification and Prioritization of Anticancer Targets Based on Expression Data in Hepatocellular Carcinoma
Source: Front Physiol. 2018 Jul 17;9:916. doi: 10.3389/fphys.2018.00916 (PMC6056771; doi:10.3389/fphys.2018.00916)
Supplement: Supplementary file 1 [file Data_Sheet_1.ZIP › Supplementary File 2.xlsx]

## Sheet: Primers used for qPCR
Oligo Name	Sequence(5'-3')
#Primers used for qPCR analysis of gene expression level
FH1_PRKACA	Forward Human 1 PRKACA		CTGAGATTATCCTGAGCAAAG
RH1_PRKACA	Reverse Human 1 PRKACA		GCCATTTCATAGATAAGAACCC
FH1_PGS1	Forward Human 1 PGS1		GAAGGGGCAGATAAGAGTAG
RH1_PGS1	Reverse Human 1 PGS1		AATGGAGACCTTGAGATTTG
FH1_CRLS1	Forward Human 1 CRLS1		CAGTATGAAAACCCATGGAC
RH1_CRLS1	Reverse Human 1 CRLS1		AGTCCAGCTAAAGCAAAAAC
#Clone ID's
PRKACA GENE	PGS1 GENE	CRLS1 GENE
ID 103574	PGS1HSS114133	ID 132863
ID 103628	PGS1HSS114135	ID 132864
ID 103678		ID 132865
